# Supplementary material for: Phosphorylation of Parkin at serine 65 is essential for its activation in vivo
Source: Open Biol. 2018 Nov 7;8(11):180108. doi: 10.1098/rsob.180108 (PMC6282074; doi:10.1098/rsob.180108)
Supplement: Supplementary Table 2 [file rsob180108supp11.xlsx]

## Sheet: Sheet1
Gene/Locus name
ACMSD		OPA1
ADH1C		PANK2
AFG3L2		PARK2
ANG		PARK7
ATP13A2		PDGFRB
ATP1A3		PINK1
ATXN2		PLA2G6
ATXN3		PM20D1
BST1		POLG
C10ORF2		POLG2
C19ORF12		POLRMT
CACNA1A		PRNP
CCDC62		PSEN1
CHMP2B		PSEN2
chrm:1-16569		RAB7L1
CSF1R		RIT2
DCTN1		SEMA5A
DNAJC6		SLC20A2
DNM1L		SNCA
DRD3		SNCB
EIF2B3		SPG11
EIF4G1		SPR
ELAVL4		SSBP1
FBXO7		STK39
FGF20		STX1B
FMR1		SYT11
FTL		TARDBP
FUS		TBP
GBA		TFAM
GCH1		TFB2M
GIGYF2		TH
GPNMB		UCHL1
GRN		USP24
HIP1R		VCP
HIVEP3		VPS35
HLA-DRB5
HTRA2
IL1B
ITGA8
LAMP3
LRRK2
MAPT
MC1R
MCCC1
MFN1
MFN2
NR4A2
